# Supplementary material for: Amino Acid and Phospholipid Metabolism as an Indicator of Inflammation and Subtle Cardiomyopathy in Patients with Marfan Syndrome
Source: Metabolites. 2021 Nov 27;11(12):805. doi: 10.3390/metabo11120805 (PMC8707072; doi:10.3390/metabo11120805)
Supplement: Supplementary file 1 [file metabolites-11-00805-s001.zip]

Archive with 1 entries (1 files):
- metabolites-1462595-SI.pdf
